# Supplementary material for: Can the Analysis of Toll-like Receptors (TLR) on NK and NKT-like Cells Improve Gastric Cancer Diagnostics and Treatment?
Source: Cancers (Basel). 2024 Nov 17;16(22):3854. doi: 10.3390/cancers16223854 (PMC11592653; doi:10.3390/cancers16223854)
Supplement: Supplementary file 1 [file cancers-16-03854-s001.zip]

Archive with 1 entries (1 files):
- cancers-3264308-supplementary.pdf
